# Supplementary material for: Structure-Guided Identification of Phytochemical OCT2 Inhibitors and Their Functional Relevance to Cisplatin-Induced Cytotoxicity
Source: Pharmaceutics. 2026 Apr 15;18(4):486. doi: 10.3390/pharmaceutics18040486 (PMC13119655; doi:10.3390/pharmaceutics18040486)
Supplement: Supplementary file 1 [file pharmaceutics-18-00486-s001.zip]

Archive with 1 entries (1 files):
- pharmaceutics-4238030-supplementary.pdf
